# Supplementary material for: A multi-site feasibility study for personalized medicine in canines with Osteosarcoma
Source: J Transl Med. 2013 Jul 1;11:158. doi: 10.1186/1479-5876-11-158 (PMC3702405; doi:10.1186/1479-5876-11-158)
Supplement: Additional file 1: Table S1 — PMed Drug list reviewed for Canine use and dosing. [file 1479-5876-11-158-S1.xlsx]

## Sheet: PMED Drug list K9 Dosing
Generic Drug Name	US Brand Names	Synonyms	Known Use in Dogs (yes or no)	Dose Range in Dogs
abciximab	ReoPro	7E3 antibody ; antiGPIIBIIIa ; c7E3	Yes- experimental	0.3-1.0 mg/kg (minimally effective dose 0.8 mg/kg)
acarbose	Precose		Yes	12.5-25 mg PO at each meal (May be increased slowly up to 50 mg/small dog or 100 mg/large dog
acetylsalicylic acid	Bayer Aspirin	Aspirin ; ASA ; Salicylic acid ; A.S.A ; kyselina	Yes	10-25 mg/kg PO q8-12 hours
adalimumab	Humira		Yes	0.5 mg/kg every two weeks for 8 weeks, then weekly for 8 weeks
aldesleukin	Proleukin	IL-2 ; Interleukin-2 precursor ; T-cell growth factor ; TCGF	Yes	0.5 million units inhaled BID for up to 45 days
amiloride	Midamor	AMR ; amilorida ; amiloridum ; amyloride	Yes	0.1-0.3 mg/kg PO qD
aminoglutethimide	Cytadren		Yes	15 mg/kg PO qD
aminophylline		Aminophyllin	Yes	20 mg/kg PO BID (Theo-Dur) or 25 mg/kg BID (Slo-Bid)
amitriptyline	Elavil	Amitriprolidine ; Amitriptylin ; Amytriptiline	Yes	1-2 mg/kg PO BID
anakinra	Kineret	ICIL-1RA ; IL-1RN ; IL-1ra	No	NA
anastrozole	Arimidex	Anastrozol ; anastrozole	Yes- experimental	1 mg/kg PO qD
argatroban			Yes-experimental	30 mcg/kg/min IV
asparaginase	Elspar	L-asparagine amidohydrolase	Yes	10,000-30,000 IU/m2 IM
atorvastatin	Lipitor	Atorpic ; Cardyl ; Lipitor ; Liprimar ; Sortis ; Sotis ; Torvacard ; Torvast ; Totalip; Tozalip ; Tulip ; Xarator; Xavator	Yes	2 mg/kg PO qD
azacitidine	Vidaza	5 AZC ; Azacytidine	Yes	0.20 mg/kg/day x 5 consecutive days once monthly -OR- 0.1 mg/kg/day x 5 consecutive days every other week
azathioprine	Azasan ; Imuran	Azathioprin ; Azatioprin ; Azothioprine	Yes	2 mg/kg/day PO initially typically reduced to 0.5-1.0 mg/kg every other day PO thereafter
balsalazide	Colazal	Balsalazida ; Balsalazido ; Balsalazidum ; Balsalazide	No (Basalazide is prodrug of mesalamine)	NA (Mesalamine dose= 5-10 mg/lb PO BID)
bendroflumethiazide		Bendrofluazide	Yes	0.12-0.25 mg/kg qD
bevacizumab	Avastin	R-435	No	NA
bexarotene	Targretin		No- but found mention of topical use	1% salve adminstered topically- unsure about dosing and frequency
bicalutamide	Casodex		No (Flutamide is used instead)	NA (Flutamide dose= 5 mg/kg PO qD)
bivalirudin	Angiomax		No	NA
bortezomib	Velcade	PS-341	Yes	1 mg/m2 on days 1, 4, 8, and 11 as slow IV bolus on a 21 day cycle
brinzolamide	Azopt	brinzolamide ophthalmic	Yes	1% solution- 1 drop OU BID
bromfenac	Xibrom	bromfenac ophthalmic solution	Yes- topically	1 drop in the affected eye(s) qD
bumetanide	Bumex	Bumetanida ; Bumetanidum	Yes	0.03-0.06 mg/kg PO qD-BID
caffeine	Cafcit ; Enerjets ; No Doz ; Vivarin	Methyltheobromide ; Theobromine ; Theophylline	No- toxic	NA
calcitriol	Rocaltrol ; Calcijex ; Vectical	1,25-(OH)2D3 ; 1,25-dihydroxycholecalciferol	Yes	1.65-3.63 ng/kg PO qD (Secondary hyperparathryoidism from CRF), 20-30 ng/kg PO divided BID for 3-4 days then 5-15 ng/kg/day divided BID thereafter
capecitabine	Xeloda	R340	Yes- experimental	250 mg/kg PO BID
carbamazepine	Tegretol ; Carbatrol; Epitol ; Equetro	Carbamezepine	Yes	4-8mg/kg PO BID
carbidopa	Lodosyn	Alpha-Methyldopahydrazine ; C-DOPA ; Carbidopa Anhydrous ; Carbidopum ; MK-486; N-Aminomethyldopa	No	NA
carboplatin	Paraplatin	CBDCA	Yes	300 mg/m2 IV q 3 weeks
carmustine	BiCNU ; Gliadel	Bischlorethylnitrosourea; Bischlorethylnitrosurea; BCNU	Yes	50 mg/m2 IV given over 15-20 minutes every 6 weeks
celecoxib	Celebrex	Celocoxib	No (Deracoxib or Firocoxib used instead)	NA (Deracoxib dose= 1-2 mg/kg PO qD -OR- Firocoxib dose= 5 mg/kg PO qD)
cetuximab	Erbitux	IMC-C225	No	NA
chlorpromazine	Thorazine	Chloropromazine	Yes	0.5 mg/kg IM or SC TID-QID (anti-emetic) -OR- higher if used as a sedative/muscle relaxant/for amphetamine toxicosis
chlorpropamide	Diabinese		Yes	10-40 mg/kg PO qD
cisplatin	Platinol	CACP; CPDC; CPDD; Cis-DDP; Cis-Diaminedichloroplatinum; Cis-Diamminedichloroplatinum; DDP; DDPT; Diamminedichloroplatinum; Platinum Ammine Chloride; Platinum Diamine Dichloride ; Trans-DDP	Yes	70 mg/m2 IV q 3 weeks
clofarabine	Clolar		No (Cytarabine used instead)	NA
clopidogrel	Plavix		Yes	2-4 mg/kg PO qD after loading dose of 10 mg/kg PO given ONCE
clotrimazole	Mycelex ; Lotrimin	Clotrimazol	Yes	1% concentration administered topically on lesion BID for 3-4 weeks or Intranasally (60 ml intranasally ONCE PRN)
clozapine	Clozaril ; FazaClo	clozapin	Yes	18-36 mg (Other dosing information found on PetPlace website- 1.5 mg/kg PO BID-QID)
colchicine	Colcrys	Colchicin ; Colchicina ; Colchicinum	Yes	0.025-0.03 mg/kg/day PO
cyclosporin	Gengraf ; Neoral ; Restasis ; Sandimmune	Ciclosporin ; Cyclosporin ; Cyclosporin A ; cyclosporine	Yes	3-7 mg/kg PO EOD-qD (For atopic dermatitis), 10 mg/kg PO qD-BID (for IMHA)
cytarabine		Ara-C ; AraC ; Arabinocytidine ; Arabinofuranosylcytosine ; Arabinosylcytosine ; Aracytidine ; Aracytin ; Aracytine ; Beta-cytosine arabinoside ; Cytarabin ; Cytarabina ; Cytarabinoside ; Cytosine 1-beta-D-arabinofuranoside ; Cytosine arabinofuranoside ; Cytosine arabinose ; Cytosine arabinoside ; Cytosine beta-D-arabinoside ; Cytosine, beta-D-arabinoside ; Cytosine-1-beta-D-arabinofuranoside ; C…	Yes	150 mg/m2 given SQ BID for 2 days -OR- 600 mg/m2 given IV or SQ onec a week
dantrolene	Dantrium	Dantrolenum	Yes	1-5 mg/kg PO BID-TID
dasatinib	Sprycel	BMS-354825	No	NA
daunorubicin	Cerubidine		Yes	20 mg/m2 IV q 3 weeks (unsure about frequency of administration)
decitabine	Dacogen	5-aza-2'-deoxycytidine ; Azadc ; DAC ; Dezocitidine	Yes- experimental	3-7 mg/kg IV as a 12 hr infusion given once
deferoxamine	Desferal	DF B ; DFO ; DFOA ; DFOM ; Deferoxamide B ; Deferoxamin ; Deferoxamine ; Deferoxaminum	Yes	40 mg/kg IM q TID-QID -OR- 15 mg/kg/hour IV -OR- 10 mg/kg IV, IM q 2 hr twice then TID for 24 hours
denileukin diftitox	Ontak	Diphtheria toxin precursor ; diphthamide ADP-ribosyltransferase	Yes- experimental	9 mcg/kg/day intravenously (IV) on days 2, 4, 5, 7, 8, and 10 (given with mitoxantrone in this protocol)
dexamethasone	Decadron ; Maxidex	Dexamethasone Intensol ; DexPak ; DEX ; DXM ; Desametasone ; Desametasone ; Desamethasone ; Dexametasona ; Dexamethasonum ; Dexamethazone ; Fluormethylprednisolone ; dexamethasone	Yes	0.5-1 mg IV or IM qD -OR- 0.25-1.25 mg PO qD
diclofenac	Cataflam ; Flector ; Solaraze ; Voltaren Ophthalmic ; Voltaren ; Voltaren Gel ; Voltaren-XR ; Zipsor	Diclofenac Acid ; Diclofenac Potassium ; Diclofenac Sodium ; ISV-205	Yes- topically	1 drop in the affected eye(s) QID four days following cataract surgery
diflunisal	Dolobid		No- but found mention of its possible use as an inhalant	NA
diflunisal	Dolobid		Yes	0.0044-0.011 mg/kg PO BID (If < 18 kgs) or 0.25 mg/m2 (if >18 kgs)- dose adjusted based on blood monitoring
digoxin	Digibind ; Digitek ; Lanoxin	Digitalis Glycoside	No	NA
disulfiram	Antabuse	Disulfuram ; Disulphuram ; Dupon 4472 ; Dupont Fungicide 4472 ; TATD ; TETD ; TTD ; Tetraethylthioperoxydicarbonic Diamide ; Tetraethylthiram Disulfide ; Tetraethylthiram Disulphide ; Tetraethylthiuram ; Tetraethylthiuram Disulfide ; Tetraethylthiuram Disulphide ; Tetraethylthiuram Sulfide ; Tetraethylthiuran Disulfide ; Usaf B-33	No (Selegiline is used instead)	NA (Selegiline dose= 0.5-1 mg/kg PO qD)
donepezil	Aricept		Yes	0.5-3 mcg/kg/min (Oliguric renal failure) -OR- 1-10 mcg/kg/min (acute heart failure) -OR- 2-10 mcg/kg/min as IV infusion
dopamine		Deoxyepinephrine ; Dopamin ; Dophamine ; Hydroxytyramin ; Hydroxytyramine ; Oxytyramine	Yes	1 drop in the affected eye(s) TID
dorzolamide	Trusopt		Yes	30 mg/m2 IV q 3 weeks
doxorubicin	Adriamycin ; Doxil ; Rubex	Doxorubicin ; Doxorubicina ; Doxorubicine ; Doxorubicinum	Yes	5 mg PO BID -OR- 10 mg PO qD
doxycycline	Adoxa ; Alodox ; Doryx ; Doxy100 ; Monodox ; Oracea ; Oraxyl ; Periostat ; Vibra-Tabs ; Vibramycin	Doxcycline anhydrous ; Doxycycline Hyclate ; Doxycycline Monohydrate ; Doxytetracycline	No- but mention of it in a veterinary ER article	NA
drotrecogin alfa	Xigris	Anticoagulant protein C ; Autoprothrombin IIA ; Blood coagulation factor XIV ; Vitamin K-dependent protein C precursor	No (Finasteride used instead)	NA (Finasteride dose= 0.1-0.5 mg/kg PO qD -OR- 5 mg PO for a 10-50 kg dog)
dutasteride	Avodart		Yes	30 mg/m2 IV q 3 weeks
epirubicin	Ellence		No	NA
erlotinib	Tarceva	OSI-774	Yes	22-44 mcg/kg IM (total dose not to exceed 1.0 mg) once
estradiol	Alora ; Climara ; Delestrogen ; Depo-Estradiol ; Divigel ; Elestrin ; Estrace ; Estraderm ; Estrasorb ; Estring ; EstroGel ; Evamist ; Femring ; Femtrace ; Gynodiol ; Menostar ; Vagifem ; Vivelle-Dot ; Vivelle	Beta-Estradiol ; Cis-Estradiol ; Cis-Oestradiol ; D-Estradiol ; D-Oestradiol ; Dihydrofollicular Hormone ; Dihydrofolliculin ; Dihydroxyesterin ; Dihydroxyestrin ; Dihydroxyoestrin ; Estradiol Cypionate ; Estradiol Valerate ; Estradiol-17beta	Yes	10-15 mg/kg PO qD
etodolac	Lodine		Yes	50 mg/m2 PO given qD for 3 weeks alternating schedule with cytoxan, other article 25 mg/m2 given IV qD for 4 consecutive days
etoposide	Vepesid ; Toposar	Etoposidum ; trans-Etoposide	No	NA
exemestane	Aromasin		No (Amlodipine used instead)	NA (Amlodipine dose= 0.2-0.4 mg/kg PO BID)
felodipine	Plendil	Dl-Felodipine ; Felodipina ; Felodipine ; Felodipinum	No (Carprofen used instead)	NA (Carprofen dose= 2.2 mg/kg PO BID -OR- 4 mg/kg PO qD)
fenoprofen	Nalfon		Yes	0.1-0.5 mg/kg PO qD -OR- 5 mg PO for 10-50 kg dog
finasteride	Propecia ; Proscar		No	NA
floxuridine	FUDR	5 Fluorodeoxyuridine ; 5FDU ; Deoxyfluorouridine ; FDUR ; FDURD ; Floxuridin ; Fluorodeoxyuridine ; Fluoruridine Deoxyribose	Yes	0.2-0.8 mg/dog -OR- 0.02 mg/kg PO qD
fludrocortisone	Florinef		Yes	150 mg/m2 IV weekly -OR- 5-10 mg/kg IV weekly
fluorouracil	Adrucil ; Carac ; Efudex ; Fluoroplex		No- but found mention of it on Pet place website	NA (Pet Place- 0.06 mg per kg PO BID)
fluphenazine	Prolixin	Fluorfenazine ; Fluorophenazine ; Fluorphenazine ; Fluphenazine Decanoate ; Triflumethazine	Yes- topically	1 drop in the affected eye(s) four times a twenty min intervals before surgery -OR- OU BID
flurbiprofen	Ocufen ; Ansaid		Yes	5 mg/kg PO qD
flutamide	Eulexin		No	NA
fluvastatin	Lescol	Fluindostatin ; Fluvastatina ; Fluvastatine ; Fluvastatinum	Yes	10-20 mg/kg as two IM injections for Alopecia X
fulvestrant	Faslodex		Yes	2-6 mg/kg IV, IM, SC, PO BID-TID
furosemide	Lasix	Dihydroflumethiazide ; Frusemid ; Frusemide ; Furosemid ; Fursemid ; Fursemida ; Fursemide ; Metflorylthiazidine ; Methforylthiazidine	No	NA
gefitinib	Iressa	Getifinib ; ZD-1839 ; ZD1839	Yes	300 mg/m2 IV q 3-4 weeks then a one week break
gemcitabine	Gemzar	DDFC ; DFDC ; GEO ; Gemcin ; Gemtro	No- but found mention of it on Pet place website	0.2 to 2.0 mg/kg PO or IV
haloperidol	Haldol		Yes	2-4 mg/kg PO BID
hydrochlorothiazide	Microzide	Dihydrochlorothiazid ; Dihydrochlorothiazide ; Dihydrochlorothiazidum ; Dihydrochlorurit ; Dihydrochlorurite ; Dihydroxychlorothiazidum ; HCTZ ; HCZ ; Hydrochlorothiazid ; Hydrochlorthiazide	Yes	50-80 mg/kg PO every 3 days -OR- 50 mg/kg PO 3 times a week -OR- 50 mg/kg PO qD for 1-2 weeks then EOD
hydroxyurea	Droxia ; Hydrea ; Mylocel	Carbamohydroxamic Acid ; Carbamohydroximic Acid ; Carbamohydroxyamic Acid ; Carbamoyl Oxime ; Carbamyl Hydroxamate ; Hydroxicarbamidum ; Hydroxycarbamide ; Hydroxycarbamine ; Hydroxylurea ; N-Carbamoylhydroxylamine ; N-Hydroxyurea	No- toxic	NA
ibuprofen	Addaprin ; Advil ; Advil ; Caldolor ; Genpril ; I-Prin ; Ibu-200 ; Ibu ; Midol ; NeoProfen ; Proprinal ; Ultraprin	Ibuprophen ; P-Isobutylhydratropic Acid ; Para-Isobutylhydratropic Acid	No	NA
iloprost	Ventavis		Yes	10 mg/kg PO qD
imatinib	Gleevec	Imatinib Mesylate ; Imatinib Methansulfonate	No- toxic	NA
indomethacin	Indocin	Indometacin ; indomethacin sodium ; IMN ; Indometacine ; Indometacyna ; Indomethacine ; Indomethacinum ; Indomethancin ; Indomethazine ; Indomethine ; Indometicina	No- but mention of new study with similar compound at OSA in dogs with LSA	Preclinical comparison of three indenoisoquinolone candidates in tumor-bearing dogs: a pilot study of topotecan in dogs with lymphoma
irinotecan	Camptosar		No	NA
isocarboxazid	Marplan	Isocarbonazid ; Isocarboxazide ; Isocarboxyzid	No	N/A
ketoprofen	Orudis , Oruvail	m-Benzoylhydratropic acid	Yes	0.5-1 mg/kg PO BID; 1-2 mg/kg; 1-2 mg/kg IV, IM, SQ SID; Published
ketorolac	Acular , Acuvail	Ketoralac ; Ketorolac Tromethamine ; Ketorolaco	Yes	0.5 mg/kg IV TID; 0.3 mg/kg PO BID; 0.3-0.5 mg/kg IV, IM BID-TID; Published
lansoprazole	Prevacid	AG 1749	Yes	0.6-1 mg/kg IV Anecdotal
lapatinib	Tykerb	FMM ; GW 572016 ; GW572016	No	N/A
leflunomide	Arava	Leflunomidum ; Lefunomide	Yes	2-4 mg/kg PO SID; Published (BSAVA formulary)
lenalidomide	Revlimid	CC-5013 ; CDC 501 ; IMiD3	No	N/A
lepirudin	Refludan	Hirudin variant-1	No	N/A
letrozole	Femara	Letrozol	No	N/A
lomustine	CeeNU	CCNU ; Chloroethylcyclohexylnitrosourea ; Lomustina ; Lomustinum	Yes	60-90 mg/m2 q3-8 weeks
lovastatin	Altoprev ; Mevacor	6 alpha-Methylcompactin ; Lovastatina ; Lovastatine ; Lovastatinum	Yes	10-20 mg PO SID, Anecdotal
medroxyprogesterone	Provera ; Depo-provera	CBP-1011 ; Hydroxymethylprogesterone	Yes	10-20 mg/kg IM, SQ q3-6 months; 2.5-3 mg/kg IM q 5 months; Published
mefenamic acid	Ponstel	Acide Mefenamique ; Mefanamic Acid ; Mefenacid ; Mefenaminsaeure ; Mephenamic Acid ; Mephenaminic Acid ; Methenamic Acid	Yes	5-20 mg/kg PO q12H then q48-72H; Published
megestrol	Megace	megestrol acetate	Yes	<20 kg: 2.5 mg PO q24h x 5 days; then 2.5 mg PO q48h; >20 kg: 5 mg PO q24h x 5 days; then 5 mg PO q48H; Published
meloxicam	Mobic		Yes	0.2 mg/kg IV, SC, PO once, then 0.1 mg/kg IV, SC, PO q24h; Published
mercaptopurine	Purinethol	6 MP ; 6-Mercaptopurine ; Mercapurin	Yes	50 mg/m2 PO q24h to effect; then q48h or prn; Published
mesalamine	Apriso ; Asacol ; Canasa ; Lialda ; Pentasa ; Rowasa ; sfRowasa	5-ASA ; 5-aminosalicylate ; 5-aminosalicylic acid ; Mesalazine	Yes	10-20 mg/kg PO q6-8h; Published
metformin	Fortamet ; Glucophage ; Glucophage XR; Glumetza ; Riomet	metformin HCL ; metformin hydrochloride	No	N/A
methimazole	Tapazole ; Northyx	Mercaptazole ; Mercasolyl ; Mercazole ; Mercazolyl ; Merkazolil ; Metazolo ; Methamazole ; Methiamazole ; Methimazol ; Metothyrin ; Metothyrine ; Thiamazol ; Thiamazole ; Thimazole ; Thymidazol ; Thymidazole	Yes	40 mg/kg IV over one minute prior to cisplatin; Published
methotrexate	Trexall ; Rheumatrex	Amethopterin ; Amethopterine ; HDMTX ; L-Amethopterin ; MTX ; Methopterin ; Methotextrate ; Methotrexat ; Methylaminopterin ; Methylaminopterinum ; N-Bismethylpteroylglutamic Acid	Yes	2.5-5 mg/m2 PO; Published
milrinone	Primacor		Yes	50 mcg/kg IV over 10 min; then 1-10 mcg/kg/min constant rate infusion; Published
minocycline	Dynacin ; Minocin ; Minocin PAC ; Myra ; Solodyn		Yes	5-25 mg/kg IV, PO q12h;Published 5-25 mg/kg IV, PO q12h
mitoxantrone	Novantrone	DHAD ; DHAQ ; Dihydroxyanthraquinone ; Mitoxanthrone ; Mitoxantron ; Mitoxantrona ; Mitoxantrone ; 2HCl ; Mitoxantrone HCl ; Mitoxantronum ; Mitozantrone	Yes	5-6 mg/m2 IV q14-21d; Published
nabumetone		Nabumetona	No	N/A
naproxen	Aleve ; Anaprox ; Mediproxen ; Midol ; Naprelan ; Naprosyn ; Pamprin		Yes	1-2 mg/kg PO q48h; Published
nifedipine	Adalat ; Afeditab ; Nifediac ; Nifedical ; Procardia		Yes	1 mg/kg PO q12-24h; 0.25-0.5 mg/kg PO 30 min before meals; Published
nitisinone	Orfadin		No	N/A
octreotide	Sandostatin	Octrotide	Yes	10-50 mcg SC q8-12h; Published
omeprazole	Prilosec ; Zegerid	OMEP ; OMP ; OMZ ; Omeprazol ; Omeprazolum	Yes	0.7-2 mg/kg PO q12-24h; Published
orlistat	Xenical ; Alli	Tetrahydrolipstatin ; Orlipastat ; Orlipastatum	No	N/A
oxaliplatin	Eloxatin	Oxalatoplatin ; Oxalatoplatinum ; Oxaliplatin ; Oxaliplatino ; Oxaliplatinum ; Oxaloplatine ; Oxaloplatino	No	N/A
oxaprozin	Daypro	Oxaprozina ; Oxaprozine ; Oxaprozinum	No	N/A
paclitaxel	Onxol ; Taxol	7-Epipaclitaxel ; 7-Epitaxol ; 7-epi-Paclitaxel ; 7-epi-Taxol	Yes	5 mg/kg IV; Published
paclitaxel albumin-bound	Abraxane		No	N/A
panitumumab	Vectibix	ABX-EGF	No	N/A
pegaspargase	Oncaspar	L-asparagine amidohydrolase ; Putative L-asparaginase precursor	No	N/A
pemetrexed	Alimta	LY231514	No	N/A
pentamidine	Nebupent ; Pentam	1,3-bis(4-amidinophenoxy)pentane ; 4, 4'-Diamidinodiphenoxypentane ; PNT ; Pentamide	Yes	15 mg/kg SC q24h x 2 Tx; 4 mg/kg IM, SC q24h; Published
phenelzine	Nardil		No	N/A
phentolamine	OraVerse		Yes	0.02-0.1 mg/kg IV prn; 5 mg in 10 ml 0.9% saline, liberally infiltrate affected area; Published
piperazine		Diethylenediamine ; Diethyleneimine ; Diketopiperazine ; Glycine anhydride ; Hexahydropyrazine ; Piperazin ; Piperazin ; Piperazine ; Prolixin Decanoate ; fluphenazine dihydrochloride	Yes	200 mg/kg PO once, repeat in 3 weeks; Published
piroxicam	Feldene	AK1015	Yes	0.3 mg/kg PO q24-48h; Published
plerixafor	Mozobil	AMD3100	No	N/A
pravastatin	Pravachol	Pravastatina ; Pravastatine ; Pravastatinum	No	N/A
prazosin	Minipress	Prazocin ; Prazosina ;Prazosine ; Prazosinum	Yes	1-4 mg PO q8-12h; 1 mg/15 kg PO q8-12h; Published
prednisolone	Econopred ; Millipred ; Omnipred ; Orapred ; Pediapred ; Pred Forte ; Pred Mild ; Prelone ; Veripred	Deltahydrocortisone ; Methylprednisolone Acetate ; PRDL ; Prednisolona ; Prednisolonum	Yes	0.5-1 mg/kg PO q12h; 1.1-2.2 mg/kg PO q12h; 10-40 mg/m2 PO q24h x 7 days; then 10-20 mg/m2 PO q24-48h; Published
probucol			No	N/A
prochlorperazine	Compazine ; Compro	Chlormeprazine ; Chlorperazine ; Prochloroperazine ; Prochlorpemazine ; Prochlorperazin ; Prochlorpromazine ; Procloperazine	Yes	0.25-0.5 mg/kg IM, SC q8h; 0.5-1 mg/kg PO q8-12h; Published
propylthiouracil		PTU ; Procasil ; Propacil ; Propilthiouracil ; Propycil ; Propyl-Thiorist ; Propyl-Thiorit ; Propyl-Thyracil ; Propylthiorit ; Propythiouracil ; Prothiucil ; Prothiurone ; Prothycil ; Prothyran ; Protiural ; Thiuragyl	Yes	150 mg PO q12-24h; Published
pyridostigmine	Mestinon ; Regonol	Pyridostigmine ; Bromide ; Pyridostigminum	Yes	0.02-0.04 mg/kg IV q2h; 1-3 mg/kg PO q8-12h; 0.2-0.3 mg/kg IV, IM; Published
rabeprazole	Aciphex	Irsogladine Maleate ; Rebeprazole sodium	Yes	5-20 mg/day; Anecdotal
raloxifene	Evista	LY-139481	No	N/A
ramipril	Altace		Yes	0.125 mg/kg p.o. q24h; Published (BSAVA)
reserpine	Hiserpia		No	N/A
rituximab	Rituxan	AntiCD20	No	N/A
rivastigmine	Exelon	Ena 713 Free Base	No	N/A
sildenafil	Revatio ; Viagra	Sildenafil Citrate	Yes	1-3 mg/kg PO q6-8h; Published
simvastatin	Zocor	Simvastatina ; Simvastatine ; Simvastatinum	No	N/A
sirolimus	Rapamune	AY 22989 ; rapamycin	No	N/A
sodium phenylbutyrate	Buphenyl		No	N/A
sorafenib	Nexavar	BAY 43-9006	No	N/A
sulfasalazine	Azulfidine ; Sulfazine	Sulfasalazin ; Sulphasalazine	Yes	20-30 mg/kg PO q8-12h (max 6 g total per day); Published
sunitinib	Sutent	SU11248	No	N/A
tacrine	Cognex	THA ; Tetrahydroaminacrine ; Tetrahydroaminoacridine ; Tetrahydroaminocrin ; Tetrahydroaminocrine	No	N/A
tacrolimus	Protopic ; Prograf	FK-506 ; FK5 ; K506 ; Tacarolimus	Yes	Apply small amount of ointment to the affected eye q12h; 1 drop q12h; Published
tadalafil	Adcirca ; Cialis	CIA ; ICOS 351 ; Tadanafil ; tadalafil	Yes	1 mg/kg SID; Anecdotal
tamoxifen		Istubal ; Valodex ; Tamoxifene ; Tamoxifeno ; Tamoxifenum ; Trans-Tamoxifen	Yes	10-20 mg PO q12h; Published
temozolomide	Temodar	temodal ; Methazolastone ; Temozolamide ; Temozolodida ; Temozolomidum	Yes	80 mg/m2 for 5 consecutive days; 200 mg/m2 q3weeks; anecdotal
temsirolimus	Torisel	CCI-779 ; temsirolimus	No	N/A
teniposide	Vumon		No	N/A
thalidomide	Thalomid	N-Phthalimidoglutamic acid imide ; N-Phthaloylglutamimide ; N-Phthalylglutamic acid imide ; Thalidomine USP26 ; alpha-phthalimidoglutarimide	Yes (has been used)	50-100 mg once to twice daily; anecdotal
theophylline	Elixophyllin ; Theo-24 ; Theochron ; Uniphyl	Dimethylxanthine ; Pseudotheophylline ; Theophyline ; Theophyllin	Yes	5-10 mg/kg PO q6-8h; published
thioguanine	Tabloid	2-Amino 6MP ; 2-Amino-6-mercaptopurine ; 2-Amino-6-merkaptopurin ; 2-Amino-6-purinethiol ; 2-Aminopurin-6-thiol ; 2-Aminopurine-6(1H)-thione ; 2-Aminopurine-6-thiol ; 6-Mercapto-2-aminopurine ; 6-Mercaptoguanine ; 6-Thioguanine ; Tioguanin ;Tioguanine	Yes	40 mg/m2 PO q24h x 4-5 days; then 40 mg/m2 PO q3d; Published
thioridazine		Thioridazin	Yes	1.1-2.2 mg/kg PO q12-24h; Published
thiotepa			Yes	9 mg/m2 IV q7-28d; 0.2-0.5 mg/ m2 intracavitary; 30 mg/m2 intravesicularly (in 30-60 ml water) for 30 min per wk; Published
tolbutamide	Orinase		No	N/A
tolcapone	Tasmar		No	N/A
tolmetin		Tolmetina ; Tolmetine ; Tolmetino ; Tolmetinum	No	N/A
topiramate	Topamax	Tipiramate ; Tipiramato ; Topiramato ; Topiramatum; Topiramic acid	Yes	5-10 mg/kg PO q12h; Published
topotecan	Hycamtin	TPT ; TTC	No	N/A
toremifene	Fareston		No	N/A
tranylcypromine	Parnate		No	N/A
trastuzumab	Herceptin		No	N/A
trazodone	Desyrel ; Oleptro	Trazodona ; Trazodonum ; trazodone	Yes	0.05-1 mg/kg BID, 6-8 mg/kg BID; Anecdotal
trifluoperazine	Stelazine	PMS Trifluoperazine ; Stelazine	Yes	0.03 mg/kg PO q12h; Published
valproic acid	Depacon ; Depakene ; Depakote ; Stavzor	DPA ; Di-n-propylacetic acid ; Di-n-propylessigsaure ; Dipropylacetic acid ; Kyselina 2-propylvalerova ; Myproic Acid ; Propylvaleric acid ; Sodium hydrogen divalproate ; Valproate semisodique ; Valproate semisodium ; Valproato semisodico ; Valproatum seminatricum ; n-DPA ; n-Dipropylacetic acid	Yes	60 mg/kg PO q8h; Published
vardenafil	Levitra	VDN	Yes	10 mg/ day; anecdotal
verapamil	Calan ; Covera ; Isoptin ; Verelan	Verapamilo ; Verapamilum	Yes	0.05 mg/kg IV slowly, repeat every 5 min prn up to a total dose of 0.15-0.2 mg/kg; 0.5-2 mg/kg PO q8h; 1-5 mg/kg PO q8h; Published
vinblastine			Yes	2-2.5 mg/m2 IV q7-14d; Published
vorinostat	Zolinza	MK0683 ; N-hydroxy-n'-phenyloctanediamide ; N-hyrdroxy-n'-phenyloctanediamide ; SAHA ; Suberanilohydroxamic acid ; suberoylanilide hydroxamic acid	No	N/A
yohimbine	Aphrodyne ; Yocon	Yohimbin	Yes	0.11 mg/kg IV slowly; 0.25-0.5 mg/kg SC q12h; 0.1 mg/kg IV prn; Published
